# Supplementary material for: Thiocholine-Mediated One-Pot Peptide Ligation and Desulfurization
Source: Molecules. 2023 Apr 22;28(9):3655. doi: 10.3390/molecules28093655 (PMC10179797; doi:10.3390/molecules28093655)
Supplement: Supplementary file 1 [file molecules-28-03655-s001.zip]

Archive with 1 entries (1 files):
- molecules-2347279-supplementary.pdf
